# Supplementary material for: Downregulation of SOX9 expression in developing entheses adjacent to intramembranous bone
Source: PLoS One. 2024 May 10;19(5):e0301080. doi: 10.1371/journal.pone.0301080 (PMC11086909; doi:10.1371/journal.pone.0301080)
Supplement: S1 Table — (XLSX) [file pone.0301080.s001.xlsx]

## Sheet: Sheet1
Table S1. Primary antibodies for immnofluorescence.
Antigen	Species	Source	Catalog number	Dilution
Sox9	rabbit	Sigma-Aldrich	AB5535	1/1000
Runx2	mouse	Santa Cruz Biotechnology	sc-390351	1/1000
Desmin	rabbit	Abcom	ab227224	1/1000
Desmin	mouse	Abcom	ab6322	1/1000
