# Supplementary material for: Downregulation of SOX9 expression in developing entheses adjacent to intramembranous bone
Source: PLoS One. 2024 May 10;19(5):e0301080. doi: 10.1371/journal.pone.0301080 (PMC11086909; doi:10.1371/journal.pone.0301080)
Supplement: S2 Table — (XLSX) [file pone.0301080.s002.xlsx]

## Sheet: Sheet1
Table S2. Secondary antibodies for immnofluorescence.
Source	Catalog number	Secondary antibody description
Thermo Fisher Scientific	A32732	Goat anti-Rabbit IgG (H+L) Highly Cross-Adsorbed Secondary Antibody, Alexa Fluor™ Plus 555
Thermo Fisher Scientific	A21121	Goat anti-Mouse IgG1 Cross-Adsorbed Secondary Antibody, Alexa Fluor™ 488
